# Supplementary material for: Regeneration of the pulmonary vascular endothelium after viral pneumonia requires COUP-TF2
Source: Sci Adv. 2020 Nov 25;6(48):eabc4493. doi: 10.1126/sciadv.abc4493 (PMC7688336; doi:10.1126/sciadv.abc4493)
Supplement: Table S1 [file abc4493_Table_S1.xlsx]

## Sheet: Sheet1
		gRNA sequences (5'-3')
		gRNA1	F: CACCGCTACGGCCAGTTCACGTGCG
			R: AAACCGCACGTGAACTGGCCGTAGC
		gRNA2	F:CACCGTCTTCAAGCGCAGCGTGCGG
			R: AAACCCGCACGCTGCGCTTGAAGAC
		gRNA3	F:CACCGTATATCCGGACAGGTACGAG
			R:AAACCTCGTACCTGTCCGGATATAC
		gRNA4	F:CACCGTTGGCTGCCGAAGCGCGACG
			R:AAACCGTCGCGCTTCGGCAGCCAAC
	Sequences of primers used for qPCR
	Species	gene name	sequences(5'-3')
	mouse	Nr2f2	F:TCAACTGCCACTCGTACCTG
			R:CCATGATGTTGTTAGGCTGCAT
		Nrp1	F:GACAAATGTGGCGGGACCATA
			R:TGGATTAGCCATTCACACTTCTC
		ApoA1	F:GGCACGTATGGCAGCAAGAT
			R:CCAAGGAGGAGGATTCAAACTG
		Cyp7a1	F:GGGATTGCTGTGGTAGTGAGC
			R:GGTATGGAATCAACCCGTTGTC
		ICAM-1	F:GTGATGCTCAGGTATCCATCCA
			R：CACAGTTCTCAAAGCACAGCG
		VCAM-1	F:AGTTGGGGATTCGGTTGTTCT
			R:CCCCTCATTCCTTACCACCC
		Selectin E	F:ATGCCTCGCGCTTTCTCTC
			R:GTAGTCCCGCTGACAGTATGC
		RL19	F:ATGTATCACAGCCTGTACCTG
			R:TCCTTGGTCTCTTCCTCCTTG
	human	Nr2f2	F:AACCAGCCGACGAGATTCG
			R:CCCGGATGAGGGTTTCGATG
		Nrp1	F:GGCGCTTTTCGCAACGATAAA
			R:TCGCATTTTTCACTTGGGTGAT
		Ccnd1	F:GCTGCGAAGTGGAAACCATC
			R:CCTCCTTCTGCACACATTTGAA
		GAPDH	F:TGGTATCGTGGAAGGACTCATGAC
			R:ATGCCAGTGAGCTTCCCGTTCAGC
		Sequences of primers used for ChIP-qPCR
		Nrp1	F: TTCCCTTCGGGAAAGACAAGG
			R: CAGCAAATAAAGCCACCGGAT
		Ccnd1	F: CCCCCTCACGCTCACGAAT
			R: ATTGGTTTTGTTGGGGGTGTAG
		Nr2f2	F: CGGAATTCGTGACATCGCCA
			R: GTCTCTTAAAGGCTCCGCGA
